# Supplementary material for: Masticatory jaw movement of Exaeretodon argentinus (Therapsida: Cynodontia) inferred from its dental microwear
Source: PLoS One. 2017 Nov 29;12(11):e0188023. doi: 10.1371/journal.pone.0188023 (PMC5706674; doi:10.1371/journal.pone.0188023)
Supplement: S1 Table — (XLSX) [file pone.0188023.s001.xlsx]

## Sheet: Sheet1
Specimen number	PVSJ 1091			PVSJ 702 3rd PC		PVSJ 702 4th PC		PVSJ 707
	angle of scratches	length of scratches	width of scratches	angle of scratches	length of scratches	angle of scratches	length of scratches	angle of scratches	length of scratches
	146.929	363.476	9.673	86.5458	142.401	63.6827	113.667	17.155	99.136
	43.19	281.017	11.974	71.9878	118.425	97.5477	56.498	94.19	127.983
	58.836	231.371	9.332	116.83	48.289	84.6547	116.881	26.001	365.845
	65.795	385.163	4.494	116.918	39.041	41.1257	39.171	36.882	238.586
	68.693	154.952	11.728	100.811	31.933	117.423	40.174	59.642	104.777
	72.654	202.605	14.745	16.3178	47.889	131.243	34.412	118.37	144.447
	73.745	851.525	3.345	98.3378	51.854	35.8807	31.026	5.298	128.625
	78.008	291.484	11.625	98.2068	32.993	60.7827	32.683	17.076	178.779
	85.07	1055.82	7.903	106.358	22.624	128.432	35.905	36.189	292.024
	90.947	1161.97	8.665	54.0468	35.915	110.601	50.612	151.878	46.779
	95.336	443.72	10.075	173.538	57.453	18.1727	38.109	17.27	135.907
	98.552	1161.97	13.568	176.639	16.47	95.9517	235.734	77.64	285.14
	101.59	465.652	14.248	35.5788	10.674	89.1547	153.424	72.694	234.2
	101.672	214.191	3.368	164.457	17.064	139.207	125.581	72.966	87.592
	101.769	546.466	4.141	127.658	55.932	104.971	224.309	22.253	409.267
	102.068	780.286	12.068	167.995	113.881	102.872	152.568	84.498	344.44
	102.336	1178.98	18.991	17.3998	26.975	86.5187	290.115	21.72	88.753
	102.426	821.33	16.005	90.9738	88.952	87.1017	137.317	86.939	91.623
	102.515	836.135	28.935	1.63479	17.447	80.4517	181.548	67.952	219.714
	102.566	708.159	5.17	115.988	67.549	66.8897	330.385	75.765	113.889
	102.653	377.776	6.599	16.1468	71.776	118.817	170.879	115.371	124.404
	102.887	951.732	7.018	122.312	15.345	115.975	279.554	115.316	312.871
	103.34	221.475	6.932	142.024	16.84	65.9847	155.244	11.052	190.784
	103.499	597.313	12.068	51.5638	20.358	65.2207	158.31	25.769	164.645
	103.587	577.787	15.236	114.344	29.14	29.0467	282.275	168.009	183.689
	103.771	964.426	20.165	117.14	84.307	24.5557	239.927	90.045	213.667
	103.946	508.961	3.466	87.1108	236.747	82.7537	247.722	86.954	66.298
	104.05	636.488	6.034	118.881	17.331	81.6867	235.119	151.704	109.05
	104.283	438.975	2.913	88.2288	33.664	164.738	383.285	74.794	122.172
	104.438	306.387	2.325	100.943	28.96	96.8207	503.228	70.759	273.423
	104.589	398.578	5.864	140.463	20.347	77.8137	359.123	86.358	110.989
	104.619	1430.31	3.509	65.5178	21.79	91.8797	265.888	172.992	76.907
	104.828	236.732		116.741	15.257	74.7587	233.119
	104.872	163.109		114.917	35.485	93.4777	225.778
	105.054	208.435		114.143	107.802	97.2757	187.733
	105.076	127.119		87.2358	44.604	98.7327	95.389
	105.761	293.07		126.036	61.108	67.4867	82.149
	106.184	98.273		68.3128	54.6	81.6077	136.345
	106.184	208.215		47.2908	32.627	99.1867	471.119
	106.203	219.086		156.849	59.884	59.6077	164.388
	106.316	444.428		151.756	36.322	111.641	137.035
	106.34	206.973		151.831	41.641	61.4667	127.053
	106.901	433.857		90.0778	125.939	86.2867	124.169
	106.971	565.844		57.5118	153.14	54.3767	130.697
	107.225	230.766		56.7548	155.033	50.8437	122.077
	107.509	148.334		134.2	60.884	72.5387	87.84
	107.786	212.452		88.0978	228.195	63.4127	89.379
	107.871	274.63		168.101	96.819	58.4377	100.916
	107.964	85.173		55.6398	80.485	69.9327	193.819
	108.106	129.871		63.4098	211.918	63.6697	151.144
	108.605	105.627		94.7838	112.313	86.2107	234.961
	109.586	574.44		165.258	60.013	119.788	196.023
	109.885	311.87		92.8538	31.546	140.416	99.763
	110.405	125.069		13.1388	76.134	110.099	244.408
	110.856	91.983		164.976	63.342	58.2007	231.37
	113.341	167.393		56.9168	38.674	62.5247	143.208
	120.401	146.962		53.4658	122.959	48.6807	169.028
	124.715	117.064		91.5478	112.722	5.60073	221.322
	136.003	344.2		109.674	24.092	50.1317	230.032
				100.907	16.985	32.9917	84.158
				73.0428	97.397	100.453	100.08
				61.0728	294.85	99.8057	175.509
				133.021	85.021	84.2647	164.286
				89.6998	153.204	76.3067	125.964
				92.1238	106.305	97.3737	192.732
				114.586	117.626	1.25273	272.701
				89.1958	49.254	95.1337	161.55
				115.146	40.622	56.2247	69.295
				60.5328	63.526	86.9267	56.96
				133.921	41.133	66.2767	104.468
				94.3608	41.309	50.5487	55.556
				91.7178	35.824	59.5237	92.098
				116.322	36.917	64.7597	99.639
				18.0108	20.128	65.6077	77.272
				75.3998	95.528	61.3757	54.319
				74.4888	24.265	72.6327	76.436
				57.8158	58.497	52.5757	79.119
				161.84	49.112	48.8467	100.16
				134.422	15.962	62.0547	157.762
				75.8558	71.614	82.5707	288.642
				94.3608	76.072	117.475	214.743
				91.0268	57.081	93.5487	159.368
				74.5058	105.879	97.5757	223.783
				125.026	72.68	65.1817	85.228
				169.106	44.156	59.0947	134.8
				116.358	90.1	59.7957	112.039
				116.429	44.177	56.5557	125.287
				37.3298	48.799
				73.8048	47.27
				127.096	64.455
				66.7378	174.214
				92.2498	180.205
				128.577	50.178
				89.8818	180.635
				92.4928	76.389
				120.926	135.463
				122.884	86.895
				70.3988	130.773
				93.7308	226.569
				93.6378	109.553
				70.7318	48.385
				79.2368	31.767
				126.885	207.296
				64.0868	129.932
				43.3658	86.289
				4.05879	52.744
				15.3648	30.453
				98.3398	159.352
				95.2308	109.19
				132.442	209.395
				158.928	112.683
				122.994	113.064
				158.877	65.666
				33.7878	49.546
				98.9228	52.164
				21.2338	96.375
				34.4618	43.965
				94.1798	87.783
				33.6518	52.017
				81.3838	68.892
				175.634	123.889
				174.174	204.964
				116.463	58.903
				154.105	49.913
				80.3248	27.373
				96.7468	53.158
				100.658	40.446
				27.4388	34.531
				143.961	51.217
				99.9138	60.033
				87.9158	199.602
				94.3608	230.705
				125.818	82.692
				98.2868	84.846
				148.607	51.13
				132.124	74.532
				121.987	100.223
				131.737	75.19
				159.16	155.919
				81.8758	118.997
				94.3608	63.07
				68.6298	76.461
				78.3688	141.578
				87.6508	71.026
				97.8138	96.441
				148.523	73.705
				48.8628	67.486
				145.751	147.62
				146.015	70.895
				53.3518	126.471
				128.257	191.96
				129.227	123.395
				76.6608	163.769
				93.1288	77.196
				90.9948	42.397
				104.195	63.169
				100.11	124.276
				80.5258	114.526
				101.982	118.892
				93.7378	76.353
				105.164	239.092
				84.3278	109.559
				133.495	114.834
				117.56	50.561
				137.822	131.102
				39.8988	38.074
				73.2628	75.311
				104.005	257.582
				28.6048	91.621
				174.773	83.041
				94.1518	151.591
				135.452	63.131
				32.8258	52.235
				154.277	92.71
				89.4248	122.168
				28.2558	95.608
				96.8198	90.263
				77.3088	137.728
				59.7498	47.727
				93.8818	132.231
				69.9168	33.425
				41.0168	29.654
				89.3188	94.418
				155.505	61.905
				76.3498	118.096
				93.2288	140
				83.9528	82.688
				89.5968	39.972
				85.7678	125.894
				52.0868	49.348
				88.3518	200.827
				86.2308	74.329
				81.6998	78.251
				110.735	111.867
				83.3888	55.228
				167.7	79.117
				69.4558	85.396
				55.5078	25.692
				65.1418	37.331
				38.0508	24.961
				104.486	133.773
